# Supplementary material for: A gain-of-function single nucleotide variant creates a new promoter which acts as an orientation-dependent enhancer-blocker
Source: Nat Commun. 2021 Jun 21;12:3806. doi: 10.1038/s41467-021-23980-6 (PMC8217497; doi:10.1038/s41467-021-23980-6)
Supplement: Supplementary file 3 — Source Data [file 41467_2021_23980_MOESM3_ESM.xlsx]

## Sheet: Fig.1d
HBA1,2 fold expression over RPS18
WT	C-SNV
532.41	184.87
359.119	136.861
344.875	96.0744
302.082	198.854
543.331	212.483
305.691

## Sheet: Fig.2b
Fold enrichment over average of two negative sites
GATA1 ChIP							KLF1
(WT) R2	(WT) SNV site	(WT) HBA-P	(C-SNV) R2	(C-SNV) SNV site	(C-SNV) HBA-P		(WT) R2	(WT) SNV site	(WT) HBA-P	(C-SNV) R2	(C-SNV) SNV site	(C-SNV) HBA-P
10.9966	1.71274	1.30329	8.90649	2.935	0.930574		1.40203	2.07174	32.4273	2.28907	11.2191	56.7345
8.81306	1.42873	1.0968	7.92427	2.62086	1.00715		1.81507	2.92216	47.7187	3.28056	10.3041	45.2757
6.7501	1.64125	1.02208	10.3619	3.12539	1.2274		1.09309	2.82352	26.8144	3.96463	12.3388	43.904

## Sheet: Fig.2d
HBA1,2 fold expression over RPS18
WT	T-C	C-SNV	C-T
437.255	119.9	184.87	452.436
532.41	238.55	136.861	393.896
498.526	209.993	96.0744	432.771
442.499	235.657	198.854	480.25
359.119		212.483

## Sheet: Fig.2e
HBA1,2 fold expression over RPS18
WT	T-C	C-SNV	C-T
0.00014648	0.00106926	0.00359971	0.00043431
0.00028922	0.00213695	0.00242048	0.00026282
0.0001402	0.00261766	0.00295014	0.00036743
0.00016455	0.00273256	0.0086653	0.00024282
		0.00258372

## Sheet: Fig.4e
HBA1,2 fold expression over RPS18
WT	T-C	Promoter Insertion
437.255	119.9	371.166
532.41	238.55	336.459
498.526	209.993	306.484
442.499	235.657
359.119

## Sheet: Fig.5e
HBA1,2 fold expression over RPS18
WT	C-SNV	non-INV	INV
532.41	184.87	158.909	478.04
359.119	136.861	239.598	513.357
344.875	96.0744	205.196	453.487
302.082	198.854
543.331	212.483
305.691

## Sheet: Supp. Fig. 1a
LA01 OCT4 (IF)						LA01 SOX2 (IF)						LA01 SSEA4 (IF)						LA01 Tra-1-60 (IF)
LA06 OCT4 (IF)						LA06 SOX2 (IF)						LA06 SSEA4 (IF)						LA06 Tra-1-60 (IF)
LA13 OCT4 (IF)						LA13 SOX2 (IF)						LA13 SSEA4 (IF)						LA13 Tra-1-60 (IF)

## Sheet: Supp. Fig. 2d
Long range PCR (primers- LR_GATA_PCR_F + R; ladder- O’GeneRuler 1kb) for edited (T-C) and (C-T) clones

## Sheet: Supp. Fig. 2e
Southern blot for edited (T-C) and (C-T) clones

## Sheet: Supp. Fig. 3c
Long range PCR (primers: R3_BigDel_F + R; ladder: NEB 1kb PLUS) for edited clones (sense insertion - Vs; antisense insertion - Vas)

[truncated: 4 more sheets: Supp. Fig. 4e, Supp. Fig. 5b, Supp. Fig. 5c, Supp. Fig. 5f]
